# Supplementary material for: Use of Ketamine in Patients with Multifactorial Neuropathic Pain: A Systematic Review and Meta-Analysis
Source: Pharmaceuticals (Basel). 2024 Sep 3;17(9):1165. doi: 10.3390/ph17091165 (PMC11435086; doi:10.3390/ph17091165)
Supplement: Supplementary file 1 [file pharmaceuticals-17-01165-s001.zip]

Archive with 2 entries (2 files):
- pharmaceuticals-3156920 supplementary for tables.pdf
- pharmaceuticals-3156920-supplementary.pdf
